# Supplementary material for: The Synthesis and Photophysical Performance of a Novel Z-Scheme Ho2FeSbO7/Bi0.5Yb0.5O1.5 Heterojunction Photocatalyst and the Photocatalytic Degradation of Ciprofloxacin Under Visible Light Irradiation
Source: Nanomaterials (Basel). 2025 Aug 21;15(16):1290. doi: 10.3390/nano15161290 (PMC12389380; doi:10.3390/nano15161290)
Supplement: Supplementary file 1 [file nanomaterials-15-01290-s001.zip]

Archive with 1 entries (1 files):
- nanomaterials-3780590-supplementary.pdf
